# Supplementary material for: Neural circuit for social authentication in song learning
Source: Nat Commun. 2022 Aug 16;13:4442. doi: 10.1038/s41467-022-32207-1 (PMC9381780; doi:10.1038/s41467-022-32207-1)
Supplement: Supplementary file 4 — Source Data [file 41467_2022_32207_MOESM4_ESM.xlsx]

## Sheet: Sheet1
	Fig. 1 b											Fig.2 a											Fig. 3 b						Fig. 4 b															Fig. 5 c
	Mean RST to TUT (spike/sec)											Mean RST to TUT (spike/sec)											%Arch-GFP double-positive terminals						Mean RST to TUT (spike/sec)															similarity to a song (%)
		Playback 1	LIVE TUT	Playback 2									Playback 1	LIVE TUT	Playback 2									DBH+	TH+	GABA+				Playback 1	Opto + LIVE TUT	Playback 2													TUT		CON1		CON2
		1.9704	10.222	1.3459									-0.34051	4.7836	2.3112									93.5	81.4	0				9.1	7.6	5.667													Opto-inhibition	Control	Opto-inhibition	Control	Opto-inhibition
		0.03151	18.2466	1.3973									0.10872	6.0956	1.3554									88.7	53.5	0				1.1	0.6	0.556													30	68	36	22	38
		0.10048	5.1657	2.299									4.033	18.06	6.89									84.9	64.56	0				5.4	2.5	2.556													49	75	43	35	56
		0.25194	8.5484	2.4545									1.4209	12.33	5.11									95.7	70.2	36.1				2.7	1.1	0.889													43	71	38	16	27
		0.52797	10.5102	2.0633									1.8399	9.54	5.32									98.1	91.5	0				12.3	6.8	4.778													27	74	39	22	44
		-1.6683	5.024	0.67184									0.23731	6.83	3.72									81.3	70.3	0				2.7	1	1													22	69	34	31	37
		1.2541	36.254	11.771									0.30984	7.75	4.89															14.1	5.8	5													31	72	41	17	32
		0.03374	12.6521	0.38764									0.812	16.712	5.33								Fig. 3 c							9.2	6.8	4.556
		1.4498	23.1654	6.0336									0.70548	2.5074	0.28365								Mean RST to TUT (spike/sec)							5.667	3.4	2.111												Fig. 5 d
		2.9194	11.1541	6.6994									1.0549	2.1165	0.20189									Playback 1	Opto + LIVE TUT	Playback 2				3	1.9	1												similarity to own crystalized song (%)
		4.8189	24.154	10.032									1.9993	2.6664	0.16308									0	0.4	0.444				4.5	2.7	2.222													80	100	120	80	100
		2.5342	29.5412	8.4018									0.16308	0.63773	0.32137									3.5	2.3	1.889				1.583	0.4	0.111													Opto-inhibition			Control
		2.9675	8.905	2.6288									0.43129	2.7419	0.53881									-2.5	-2	-3.111				7.917	3.3	1.778													86 ± 7.6	69.7 ± 12.8	71.7 ± 13.2	65 ± 16.5	67.3 ± 15.3
		1.8587	9.012	0.62381									0.48445	0.08791	0.67678									-0.7	-0.5	-0.667				1.167	0.5	0.111
		5.2281	27.222	10.54									0.53881	3.4563	0.37932									0.8	-1.4	-0.444				2	1.2	0.889												Fig. 5 e
		1.61856	15.9851	4.48999									1.0209	0.8395	0.20428									-0.1	1.5	1.778				3.9	2.8	0.889													Opto-inhibition
													1.8399	5.0956	0.42292									4.9	6.5	7.556				9.1	4.3	2.667													80		100		120
	Fig. 1 d												0.32496	0.72023	0.7855									1.7	1.6	2.333				3.5	0.7	0.222													mean entropy	mean pitch goodness	mean entropy	mean pitch goodness	mean entropy
	Mean RST to TUT (spike/sec)												0.3142	0.83023	0.11405									3.2	3	3				1.5	0.1	0.889													-0.84	518.3	-2.44	482.7	-1.98
		TUT		CON1		CON2		HET					1.899	1.7979	0.12959									1.1	0.6	0.556																			-1.28	823.1	-1.56	574	-1.45
		Playback 1	Playback 2	Playback 1	Playback 2	Playback 1	Playback 2	Playback 1	Playback 2				1.3554	0.45178	0.44858									2.1	2.3	1.889			Fig. 4 b																-0.95	527.8	-0.88	656.4	-1.45
		1.9704	1.3459	2.0493	9.5942	2.5493	4.1603	1.8004	6.3753				1.3566	0.48535	0.05316									1.2	0.9	0			d' value (TUT)																-1.02	563.7	-0.79	694.5	-0.98
		0.03151	1.3973	1.83112	14.356	13.978	7.914	2.6016	2.1655				0.21265	19.572	0.09078									0.1	0.2	-0.556				Playback 1			Playback 2												-2.7	534	-0.93	869.2	-1.22
		0.10048	2.299	0.74465	1.099	2.2746	4.8085	1.9804	8.2192				0.21385	0.85365	4.5011									0.5	2.2	0.222				CON1	CON2	HET	CON1	CON2	HET										-2.47	890.7	-1.12	660.5	-1.19
		0.25194	2.4545	0.13275	8.9697	2.2994	4.3159	1.5691	2.593				0.32257	6.7475	0.09437									-0.1	0.8	0.667				0.59184	0.57897	0.48278	0.0891	0.28832	0.02202										-2.68	726.2	-2.69	410	-3.05
		0.52797	2.0633	1.0813	7.1717	5.3642	3.2849	1.7268	4.1887				1.0836	1.0656	0.59078									9.1	4.3	2.667				0.47518	0.50299	-0.26991	0	-0.0408	-0.14001										-1.67	678.1	-2.59	893.6	-2.76
		-1.6683	0.67184	1.6152	5.265	6.4622	7.215	2.405	4.3737				0.1559	1.5957	1.0812									7.6	12	12.556				0.55031	0.80478	0.17891	0.04624	0.04802	-0.50102										-1.96	512.2	-2.91	679.8	-1.34
		1.2541	11.771	1.5865	6.13	2.4922	6.9245	1.6187	12.397				1.9014	10.712	0.02566									10.6	10.3	10.556				0.69481	0.51585	0.42446	-0.28358	-0.0846	-0.11943										-1.96	678.2	-1.79	612.7	-1.49
		0.03374	0.38764	0.42608	5.8068	8.5339	7.3052	1.4475	10.235				0.63916	1.2082	1.7395									9.2	6.8	4.556				0.39149	0.46689	0.44577	0.34919	0.62517	0.27521										-1.11	501.4	-1.39	920	-0.87
		1.4498	6.0336	0.18775	8.5552	6.0797	6.5068	0.14677	11.644				0.10872	1.8179	4.9992									9.1	7.6	5.667				-0.39646	-0.86896	-0.24054	-0.10842	-0.48558	-0.70405										-1.06	410.6	-1.05	669.9	-0.95
		2.9194	6.6994	0.12546	7.5285	3.8717	8.8063	0.05436	2.117				1.0812	0.37475	2.3112									0.1	-0.8	-0.556				0.39035	0.44721	0.3574	0.17373	0.55183	-0.67397										-1.96	220.6	-0.91	248.7	-1.13
		4.8189	10.032	0.8329	8.3379	2.205	3.6404	0.9525	3.6401				0.10872	0.93805	1.3554									1.6	3.1	2.222				0.25451	1.42804	1.27775	0.27861	0.35604	0.25224										-1.06	404.1	-1.91	565	-3.21
		2.5342	8.4018	1.0783	1.6541	1.5687	4.9595	0.21942	10.432				0.58839	0.04861	0.37573									5.3	11	7.889				0.64388	0.76017	0.65193	-0.15405	0.39359	-0.76049										-0.88	560.5	-1.55	776.5	-3.09
		2.9675	2.6288	1.2923	13.869	2.979	9.833	0.93205	5.5587				9.8516	11.352	8.8095									5.9	10.8	8.889				-0.47687	-0.16527	-0.46544	-0.13289	-0.66125	-0.63869										-2.07	284.5	-1.09	266.4	-1.01
		1.8587	0.62381	0.04255	10.688	2.05323	2.452	0.57417	6.2897				9.9511	11.151	7.5136									3.5	5.1	4.111				-0.70128	0.21363	-0.11955	0.16567	-0.38572	0.19584										-2.34	168.1	-2.04	633.4	-1.01
		5.2281	10.54	0.28589	6.7228	5.1128	4.5011	0.59078	2.6794				12.778	13.978	20.772									5.4	2.5	2.556				-0.68017	0.75194	-0.16953	-0.01572	0.01074	-0.12647										-2.59	310.2	-2.35	488.3	-1.33
		1.6122	4.8889	1.7395	3.5011	6.2338	13.454	1.1276	1.3475				8.1837	9.8337	8.7175									2.7	1.1	0.889				-0.41737	0.31734	0.16263	0.28484	-0.4216	0.36044										-1.31	869.4	-1.09	686.3	-1.35
													8.6449	11.089	14.94									16.3	13.2	13.333				-0.59874	0.29601	-0.19632	-0.2336	-0.48161	-0.26367										-2.36	490.5	-0.92	596.3	-0.99
	Fig. 1 f												22.49	27.648	28.09									12.3	6.8	4.778				-0.14354	1.32307	-0.39487	-0.05209	-0.34463	0.14751										-1.88	388.6	-1.97	269.8	-0.93
	d' value (TUT)												24.626	44.895	29.101									2.7	1	1				0.75795	0.32912	0.81807	-0.39046	0.30805	-0.23952										-3.06	203.9	-1.5	915	-2.21
		Playback 1			Playback 2								23.236	28.968	34.671									4.5	2.7	2.222				0.59649	0.59032	0.28233	0.26308	0.72866	0.33312										-1.74	723.1	-2.21	488.7	-2.39
		CON1	CON2	HET	CON1	CON2	HET						22.209	35.094	36.432									4.5	7	6.889				0.18208	0.52071	0.37851	-0.3085	-1.83871	-0.26493										-1.87	682	-1.74	389.6	-0.72
		-0.02892	-0.26995	0.05138	-1.79751	-0.78828	-0.56426						11.824	29.004	18.102									3.5	3.2	4.111				0.78423	0.18779	-0.37257	-0.82096	0.06705	-0.78628										-1.77	776.7	-1.89	247	-0.56
		-0.69739	-1.61687	-0.7063	-1.53328	-1.80544	-0.11546						6.4612	5.9158	7.3112									6.4	2.4	4.222																			-1.87	416.3	-1.64	691.6	-1.46
		-0.27848	-0.77029	-0.79137	0.44972	-0.67342	-0.63602						6.9237	8.2293	7.8237									7.4	4.6	6.889																			-1.77	329.1	-2.16	428.7	-1.92
		0.02851	-0.67646	-0.34226	-1.16411	-0.38886	-0.0116						7.4645	19.383	8.0645									14.1	5.8	5			Mean RST (spike/sec)																-1.79	484.1	-1.63	543.8	-0.9
		-0.17868	-1.78795	-0.40795	-0.85903	-0.29325	-0.37943						5.5155	4.6205	6.1155									4.6	1.2	3.556				TUT			CON1			CON2			HET						-1.89	560.6	-2.04	379.7	-0.71
		-0.69951	-1.66614	-1.3381	-1.15164	-1.18901	-1.06735						3.9891	6.6937	5.5447									21	16.6	15				Playback 1	Playback 2	Playback 3	Playback 1	Playback 2	Playback 3	Playback 1	Playback 2	Playback 3	Playback 1	Playback 2	Playback 3				-2.11	301.4	-1.96	647.4	-1.88
		-0.08629	-0.25588	-0.08419	1.97286	2.11414	-0.16642						16.366	34.214	33.301									8.7	7.4	6				9.1	5.67	0.1	1.3	5.6	0.7	0.1	1.4	0.8	2.6	7.1	1.4				-2.33	499.9	-1.8	712.5	-2.01
		-0.14714	-1.86145	-0.42344	-1.08608	-1.1579	-1.0366						31.657	44.381	36.511									3.9	2.8	0.889				1.1	0.56	-1.3	0.5	0.6	0.5	0.4	1.1	0	3	1.4	1.3				-1.99	424.8	-1.92	361.5	-2.79
		0.36413	-0.36742	0.20272	-0.37341	-0.13727	-0.61816						16.496	19.719	29.676									10	1.5	0.889				5.4	2.56	0.2	2.1	1.8	0.3	0.3	2.2	1.1	4	9.3	0				-1.68	307.7	-1.88	440.2	-2.16
		0.62061	-0.06316	0.40598	-0.72472	-0.97936	1.06227						20.382	16.159	28.536									0.556	1	0.333				2.7	0.89	0.7	0.7	4.3	1.1	1.1	1.6	0.8	1.5	2.5	0.5				-2.69	213.2	-1.76	459.2	-2.39
		1.06209	0.69606	0.94068	1.01004	1.56388	1.19312						14.456	11.482	26.859									1.222	0.9	0.333				12.3	4.78	5	3.7	1.8	3.6	2	0.4	3	2.4	2.9	5.9				-3.13	218	-2.06	436.5	-1.91
		0.30773	0.21636	0.42251	1.86739	0.73893	-0.38176																	1.2	1.6	2.556				2.7	1	2.5	4.32222	1.6	1	5.06667	2.71111	-0.1	8.94444	5.6	0.9				-2.57	436.4	-2.05	418.5	-2.34
		0.39722	-0.00209	0.22515	-1.64929	-0.95416	-0.59526					Fig.2 b												4.444	4.2	3.111				14.1	5	7	3.1	2.9	2.7	1.5	0.5	1.6	3.2	13.7	3.5						-2.08	401.1	-2.84
		0.43198	-0.00258	0.48363	-1.93244	-0.90844	-0.56969					Mean RST to TUT (spike/sec)												1.778	2.7	1.778				9.2	4.56	0.7	5.9	2.7	1.8	0.8	1.8	0.6	1.2	3	0.3						-1.9	438.6	-2.3
		0.48665	-0.03401	0.12357	-1.43141	-0.38712	-1.06828						Playback 1	LIVE TUT	Playback 2									1	2	2.444				5.67	2.11	1.9	2.5	5.8	7	2.2	1.7	1.7	3.5	12.8	7						-2.33	598.6	-2.15
		-0.07421	-1.68922	0.12232	0.98975	-1.29127	0.63134						-0.05795	2.8179	5.11									0.9	1.8	2.778				3	1	0.7	6.6	3.3	2.7	4.1	11.3	0.8	16.5	8.3	4.5						-1.86	407.7	-2.43
													-0.21385	7.3468	4.5011									1.778	2.4	3.222				4.5	2.22	2	13.2	1.8	6.4	2.9	5.1	1.6	6.1	1.4	8.9						-1.48	377.6	-3.32
													-1.63916	2.5074	3.72									0.444	1.4	0.667				1.58	0.11	1.2	3.3	0.6	3.3	-0.1	0.2	1	3.5	0.8	2.5						-3.04	275.8	-1.88
													0.10872	12.3333	4.9992									2.111	4.4	3.333				7.92	1.78	2.5	17.6	2.1	5.1	2.6	5.5	0	5.1	1.8	11						-2.61	340.1	-1.71
													-0.34051	4.7836	1.3554									0.222	0.8	0.222				1.17	0.11	-0.2	4	1.5	2.1	0.2	2.9	0.2	2.1	2.7	1.4								-2.49
													0.10872	6.0956	2.3112									1.2	2.2	1.889				2	0.89	1.4	4.4	1.3	1.6	-0.5	1.9	0.6	4.9	0.6	2.8								-2.16
													4.033	18.06	6.89									2.111	3.1	1.889				3.9	0.89	0.3	0.5	7	0.8	1.4	0	1.2	0.7	12.7	2.8								-1.79
													1.4209	12.33	1.0812									1.6	2.2	1.778				9.1	2.67	0.8	0.1	2.1	3	1.7	1.3	0.5	4.2	2.9	5.9								-1.92
													1.8399	9.54	5.32									10.556	9.1	10				3.5	0.22	1.2	2.2	3.3	6.1	0.9	1.4	0.2	1.6	13.1	4.8								-2.32
													0.23731	6.83	5.33															1.5	0.89	0.7	-0.2	3.1	0.6	1.2	0	0.2	3.2	6.6	1.1								-2.13
													0.30984	7.75	4.89								Fig. 3 d																										-1.69
													0.812	16.712	1.7395								Mean RST to TUT (spike/sec)																										-3.61
																								Playback 1	Opto + LIVE TUT	Playback 2																							-2.96
												Fig. 2 c												3.333	2.1	2.444
												d' value (TUT)												2.5	2.3	2.778
													Playback 1			Playback 2								4.9	6.5	7.556
													CON1	CON2	HET	CON1	CON2	HET						3.5	5.1	4.111
													-0.25438	-0.11626	-0.13292	1.96188	0.70094	0.57996						4.444	4.2	3.111
													0.52224	-0.80403	-0.40942	2.20104	0.7613	0.54326						2.111	4.4	3.333
													-2.72932	-1.22737	-1.82727	2.52157	0.5659	0.52657						16.3	13.2	13.333
													-0.93909	-0.46922	-0.13691	5.24928	2.40387	1.18574
													-0.33813	-1.56726	0.28977	1.05487	0.56548	0.96795					Fig. 3 e
													-0.29552	0.01294	-0.01449	0.72925	0.90366	1.17611					d' value (TUT)
													4.3006	3.72438	0.93477	5.24843	8.58063	0.80553						Playback 1			Playback 2
													0.86019	0.52649	1.01856	1.03109	1.65419	0.5835						CON1	CON2	HET	CON1	CON2	HET
													0.5235	0.64069	0.62375	3.77379	7.70551	0.57098						0.77673	0.67585	0.63129	0.61232	0.39545	0.36197
													0.34786	-0.46355	0.08547	11.5751	0.5385	0.52836						1.22138	0.81627	1.00287	0.57406	0.87663	1.09287
													-0.05191	-0.36897	0.70913	5.6974	2.59677	0.69622						0.71547	0.96398	0.61834	0.72469	1.12246	0.65581
													0.49391	0.45195	0.35439	4.52123	1.75284	0.51684						0.94733	0.52556	0.91341	0.74343	0.99439	0.80317
																								0.65178	0.58111	0.50446	0.70731	0.75784	0.7402
												Fig.2 g												0.84904	1.48336	2.07437	1.10695	0.96688	1.58875
												Mean RST (spike/sec)												1.07635	0.58504	1.08149	1.55467	0.99666	1.58712
													TUT		CON1		CON2		HET
													Playback 1	Playback 2	Playback 1	Playback 2	Playback 1	Playback 2	Playback 1	Playback 2
												day 1	-0.05795	5.11	0.15436	2.5657	0.10872	1.1031	0.06649	0.67871
													-0.21385	4.5011	-0.76104	1.5221	1.159	0.52525	0.23935	2.96406
													-1.63916	3.72	1.2549	1.4677	0.10872	0.48535	0.5053	1.5225
													0.10872	4.9992	1.5549	0.43488	1.0328	-3.2471	0.32579	1.502
													-0.34051	1.3554	0.16308	0.21744	2.4011	0.35903	-0.60503	0.41887
													0.10872	2.3112	0.59796	1.38052	0.09437	1.3468	0.138	1.363
													4.033	6.89	-0.70668	0.5436	-0.59078	2.0438	0.38562	0.04654
													1.4209	1.0812	0.76104	0.48924	1.0812	0.04654	-0.53854	0.26595
													1.8399	5.32	1.2764	1.2503	0.02566	0.28589	0.7779	0.44546
													0.23731	5.33	-0.2287	0.48924	1.3395	1.9992	0.04654	4.6541
													0.30984	4.89	0.38052	1.9569	1.3554	-0.18461	-0.96541	0.246
													0.812	1.7395	0.16975	1.5503	-0.1135	1.1112	0.04984	0.69465
													TUT		CON1		CON2		HET
													Playback 1	Playback 2	Playback 1	Playback 2	Playback 1	Playback 2	Playback 1	Playback 2
												day 2	5.6	6.9	0.43488	0.7855	0.64776	0.94784	1.359	0.47951
													2.2	4.6	0.38052	1.0328	0.04654	2.5074	1.1	0.82552
													12.7	12.8	0.21744	0.77332	0.42552	1.722	0.46541	0.49919
													9.2	8.1	0.03436	0.65232	0.059	5.8	0.47871	0.95741
													1.8	3	0.48924	0.31914	0.10638	0.60503	2	0.246
													4.6	9.7	1.1503	0.7646	0.58508	5.3	0.69811	0.94654
													6.5	8.8	0.48924	0.8179	2.5026	1.2	-0.71806	1.14492
													5.3	4.5	1.9569	1.0165	0.28589	2.1744	0.47871	0.36541
													1.9747	8.8	1.2503	0.39892	0.26595	-4.3918	4.8	0.47871
													0.79784	8.3	1.3221	0.97847	0.22606	2.0657	0.85768	0.63827
													0.05984	2.0657	1.4677	0.26595	1.42292	-1.05795	0.21941	0.92417
													0.15957	3.4	1.7127	0.59838	-0.00239	-1.34051	1.0172	0.98102
													TUT		CON1		CON2		HET
													Playback 1	Playback 2	Playback 1	Playback 2	Playback 1	Playback 2	Playback 1	Playback 2
												day 3+	12.1	10.5	0.73658	1.6851	0.76104	3.4	0.8395	0.85365
													5.2	6	0.68471	0.65232	2.9	2.1563	0.83773	1.0656
													4.1	3.3	0.61177	2.3375	0.1	4.0956	0.81539	0.65701
													5.1	4.8	1.13731	0.90872	2.7	0.5	0.72023	0.81539
													9.1	5.1	0.90984	1.5436	1.5	0.1	0.83023	1.5221
													2.8	4.7	1.3	0.92411	2.5	2.7419	0.92411	0.59796
													2.7	4.1	0.91	2.0011	0	0.08791	1.1	0.70872
													TUT		CON1		CON2		HET
													Playback 1	Playback 2	Playback 1	Playback 2	Playback 1	Playback 2	Playback 1	Playback 2
												day 3-	8.4	7.4	1	5.8	2.9	3.4	0.85365	1.0221
													4.1	4.9	0.90872	1	1.04	-2.1	1.0656	0.59796
													7.1	8.6	2.10872	0.2	0.45178	6.5	0.95701	0.30872
													6	2.4	0.32616	0.44	0.01235	4.1	0.81539	0.333
													TUT		CON1		CON2		HET
													Playback 1	Playback 2	Playback 1	Playback 2	Playback 1	Playback 2	Playback 1	Playback 2
												day 4+	2.9	7.4	0.11405	-0.62307	1.0812	1.0812	-0.05795	-0.18461
													7.9	4.6	0.12959	0.09078	0.85658	2.5011	-0.21385	-1.8112
													1.9	3.9	-0.06991	-4.5011	0.90872	1.1395	-0.91392	-0.62
													5.7	4.7	0.44858	0.09437	2.033	0.00992	0.22	-1.5135
													1.8	4	0.05316	0.59078	0.10872	1.3112	-0.34051	0.07573
													TUT		CON1		CON2		HET
													Playback 1	Playback 2	Playback 1	Playback 2	Playback 1	Playback 2	Playback 1	Playback 2
												day 4-	3.8179	2.3333	0.96776	0.43488	4.0992	1.2395	0.60503	3.1225
													5.7468	4.7836	1.7979	1.359	0.19669	1.0104	1.4228	2.502
													4.9074	5.0956	1.8395	1.359	0.5334	0.7475	0.98562	0.96406
[truncated: 39 more columns]
